# Supplementary material for: The Role of the EZH2 and H3K27me3 Expression as a Predictor of Clinical Outcomes in Salivary Duct Carcinoma Patients: A Large-Series Study With Emphasis on the Relevance to the Combined Androgen Blockade and HER2-Targeted Therapy
Source: Front Oncol. 2022 Feb 3;11:779882. doi: 10.3389/fonc.2021.779882 (PMC8850643; doi:10.3389/fonc.2021.779882)
Supplement: Supplementary file 5 [file Table_1.xlsx]

## Sheet: Supplementary Table 1
Supplementary Table 1: Antibodies used in this study
Antigen	Clone	Dilution	Source
EZH2	D2C9	x 100	Cell Signaling Technology, MA, USA
H3K27me3	C36B11	x 400	Cell Signaling Technology, MA, USA
HER2	Polyclonal	x 400	Dako Cytomation, CA, USA
Androgen receptor	AR441	Ready-to-use	BIOCARE Medical LLC, CA, USA
Ki-67	MIB-1	x 100	Dako Cytomation, CA, USA
p53	DO-7	x 200	Dako Cytomation, CA, USA
p-Akt (Ser473)	D9E	x 50	Cell Signaling Technology, MA, USA
p-mTOR (Ser2448)	49F9	x 100	Cell Signaling Technology, MA, USA
PTEN	D4.3	x 100	Cell Signaling Technology, MA, USA
EGFR	31G7	Ready-to-use	NICHIREI Biosciences Inc., Tokyo, Japan
CK5/6	D5/16B4	x 50	Dako Cytomation, CA, USA
EZH2, enhancer of zeste homologue 2; H3K27me3, histone H3 trimethylation at lysine 27; HER2, human epidermal growth factor receptor type 2.
