# Supplementary material for: The Role of the EZH2 and H3K27me3 Expression as a Predictor of Clinical Outcomes in Salivary Duct Carcinoma Patients: A Large-Series Study With Emphasis on the Relevance to the Combined Androgen Blockade and HER2-Targeted Therapy
Source: Front Oncol. 2022 Feb 3;11:779882. doi: 10.3389/fonc.2021.779882 (PMC8850643; doi:10.3389/fonc.2021.779882)
Supplement: Supplementary file 6 [file Table_2.xlsx]

## Sheet: Supplementary Table 2
			Supplementary Table 2: Patient characteristics and the correlation between the EZH2/H3K27me3 expression and clinicopathological factors
			Clinicopathological factors		EZH2 expression				H3K27me3 expression
					<60%	≥60%	P		<65%	≥65%	P
				n (%)	n = 124	n = 102			n = 112	n = 101
			p-Akt
			Negative	168 (84)	92	76	0.207		77	82	0.036*
			Positive	33 (16)	22	11			22	10
			p-mTOR
			Negative	65 (29)	41	24	0.126		38	24	0.103
			Positive	160 (71)	83	77			74	77
			PTEN
			Intact	114 (51)	61	53	0.624		54	54	0.444
			Loss	111 (49)	63	48			58	47
			EGFR
			Negative	125 (56)	76	49	0.066		70	48	0.034*
			Positive	99 (44)	48	51			42	52
			CK5/6
			Negative	154 (68)	89	65	0.196		77	68	0.824
			Positive	72 (32)	35	37			35	33
			PIK3CA
			Wild-type	161 (83)	87	74	0.146		83	70	0.788
			Mutation	34 (17)	23	11			16	15
			HRAS
			Wild-type	167 (85)	91	76	0.114		88	70	0.364
			Mutation	30 (15)	21	9			13	15
			EZH2, enhancer of zeste homologue 2; H3K27me3, histone H3 trimethylation at lysine 27. *Statistically significant association (P < 0.05).
